# Supplementary material for: Molecular profiling identifies prognostic markers of stage IA lung adenocarcinoma
Source: Oncotarget. 2017 Aug 24;8(43):74846–55. doi: 10.18632/oncotarget.20420 (PMC5650383; doi:10.18632/oncotarget.20420)
Supplement: Supplementary file 2 [file oncotarget-08-74846-s002.xls]

## Sheet: Supplementary Table S1
Number	subtype	tumor size（cm）	gender	age(year)	tumor location	smoking history	alcohol history	early symtoms	date of surgery	recurrence	date of recurrence	date of surgery	other disease	chemotherapy	radiotherapy	response（CR/PR/SD/PD)	PFS(months)	OS(monthos)
12-6305	acinar	1.5*1*1	male	43	right lower lobe	no	no	no	2012-10-17	no	0	0	no	0	0	CR	46	46
12-3960	acinar	1.2*1.1*1	female	55	right middle lobe	no	no	no	2012-06-29	no	0	0	no	NP*4	0	CR	50	50
12-406	acinar	2*1.3*0.5	female	61	right lower lobe	no	no	no	2012-02-01	no	0	0	no	0	0	CR	54	54
12-5316	acinar	1.2*0.8*0.6	male	52	right lower lobe	no	no	no	2012-08-28	no	0	0	no	0	0	CR	48	48
12-6242	solid	1.5*1.2*1	male	59	left lower lobe	no	no	no	2012-10-16	left upper lobe	2013-07-02	2015	no	G*4、AC*4	1	PD	10	40
12-3765	solid	0.6*0.5*0.5	male	62	right middle lobe	no	no	no	2012-06-20	right upper lobe	2015-05-01	0	no	NP*4	0	PD	34	50
12-1427	solid	1.8*1.1*1.5	female	59	right upper lobe	no	no	no	2012-03-15	no	0	0	no	0	0	CR	53	53
12-6734	solid	2.7*2.2*1.8	female	60	right middle lobe	no	no	no	2012-11-06	no	0	0	no	0	0	CR	45	45
12-6491	solid	2.8*1.7*1.5	female	50	left lower lobe	no	no	no	2012-10-25	no	0	0	cholecystectomy	AP*4	0	CR	46	46
		N:Vinorelbine
		P:cisplatinum
		G:Gemcitabine
		A:Pemetrexed
		C:Carboplatin
