# Supplementary material for: Molecular profiling identifies prognostic markers of stage IA lung adenocarcinoma
Source: Oncotarget. 2017 Aug 24;8(43):74846–55. doi: 10.18632/oncotarget.20420 (PMC5650383; doi:10.18632/oncotarget.20420)
Supplement: Supplementary file 3 [file oncotarget-08-74846-s003.xls]

## Sheet: Supplementary Table S3
NAME	GENES
REACTOME_TELOMERE_MAINTENANCE	H2AFX,HIST1H4D,FEN1,HIST1H4A,HIST1H2BG,H2AFZ,HIST1H4E,TERF2,HIST3H2BB,HIST1H2AC,ACD,HIST1H4I,RPA2,HIST1H4H,PCNA,HIST2H2AC,HIST1H2BL,RFC3,HIST1H2BE,HIST1H2AD,RFC2,HIST1H2BO,HIST4H4,HIST1H2AB,HIST3H3,HIST1H2BM,HIST2H4B,HIST1H2BC,HIST2H2AA4,HIST1H4B,PRIM2,HIST1H2BB,HIST2H2AA3,HIST1H2BN,DNA2,HIST1H2BI,HIST1H4L,HIST1H2AJ
REACTOME_RNA_POL_I_TRANSCRIPTION	H2AFX,HIST1H4D,HIST1H4A,HIST1H2BG,H2AFZ,HIST1H3H,HIST1H4E,HIST3H2BB,HIST1H2AC,HIST1H4I,CDK7,HIST1H4H,CBX3,HIST2H2AC,HIST1H3C,HIST1H2BL,HIST1H2BE,HIST1H2AD,HIST1H3E,HIST1H2BO,HIST1H3A,HIST4H4,HIST1H2AB,HIST2H3D,TAF1A,GTF2H1,HIST1H3B,HIST1H2BM,HIST2H4B,HIST1H2BC,HIST2H2AA4,HIST1H4B,HIST1H3D,HIST1H3J,HIST1H2BB,HIST2H2AA3,HIST1H2BN,HIST2H3C,KAT2B,HIST1H2BI,HIST1H3I,HIST1H4L,GTF2H3,HIST1H2AJ
REACTOME_RNA_POL_I_RNA_POL_III_AND_MITOCHONDRIAL_TRANSCRIPTION	HIST1H4A,HIST1H2BG,H2AFZ,HIST1H3H,HIST1H4E,SNAPC4,HIST3H2BB,TFB2M,HIST1H2AC,HIST1H4I,CDK7,HIST1H4H,CBX3,POLR3B,HIST2H2AC,HIST1H3C,HIST1H2BL,HIST1H2BE,HIST1H2AD,HIST1H3E,HIST1H2BO,HIST1H3A,HIST4H4,HIST1H2AB,HIST2H3D,TAF1A,GTF2H1,HIST1H3B,SNAPC3,HIST1H2BM,HIST2H4B,HIST1H2BC,HIST2H2AA4,HIST1H4B,SNAPC1,HIST1H3D,HIST1H3J,HIST1H2BB,HIST2H2AA3,POLR3K,HIST1H2BN,HIST2H3C,KAT2B,GTF3C3,HIST1H2BI,HIST1H3I,HI…
REACTOME_PACKAGING_OF_TELOMERE_ENDS	H2AFX,HIST1H4D,HIST1H4A,HIST1H2BG,H2AFZ,HIST1H4E,TERF2,HIST3H2BB,HIST1H2AC,ACD,HIST1H4I,HIST1H4H,HIST2H2AC,HIST1H2BL,HIST1H2BE,HIST1H2AD,HIST1H2BO,HIST4H4,HIST1H2AB,HIST3H3,HIST1H2BM,HIST2H4B,HIST1H2BC,HIST2H2AA4,HIST1H4B,HIST1H2BB,HIST2H2AA3,HIST1H2BN,HIST1H2BI,HIST1H4L,HIST1H2AJ
DELPUECH_FOXO3_TARGETS_DN	EXOSC8,CENPF,SHMT2,IMPDH2,PCK2,TIAL1,UBE2C,EPB41L4A-AS1,IARS,PFN2,CDC42EP3,SLC7A1,MTHFD2,ZWINT,NEK2
KEGG_FRUCTOSE_AND_MANNOSE_METABOLISM	GMDS,TSTA3,KHK,GMPPB,PFKFB4,MTMR2,PFKP,MTMR6,PFKM,MTMR7,PHPT1,ALDOA,HK2
REACTOME_MEIOTIC_RECOMBINATION	H2AFX,HIST1H4D,HIST1H4A,HIST1H2BG,MND1,H2AFZ,HIST1H3H,HIST1H4E,PRDM9,HIST3H2BB,HIST1H2AC,HIST1H4I,RPA2,HIST1H4H,HIST2H2AC,HIST1H3C,HIST1H2BL,RAD51C,HIST1H2BE,HIST1H2AD,HIST1H3E,HIST1H2BO,HIST1H3A,HIST4H4,HIST1H2AB,HIST2H3D,HIST3H3,HIST1H3B,RBBP8,BLM,HIST1H2BM,HIST2H4B,HIST1H2BC,HIST2H2AA4,HIST1H4B,HIST1H3D,SPO11,HIST1H3J,HIST1H2BB,HIST2H2AA3,HIST1H2BN,HIST2H3C,HIST1H2BI,HIST1H3I,HIST1H4L,HIST1H2AJ
REACTOME_RNA_POL_I_PROMOTER_OPENING	H2AFX,HIST1H4D,HIST1H4A,HIST1H2BG,H2AFZ,HIST1H3H,HIST1H4E,HIST3H2BB,HIST1H2AC,HIST1H4I,HIST1H4H,HIST2H2AC,HIST1H3C,HIST1H2BL,HIST1H2BE,HIST1H2AD,HIST1H3E,HIST1H2BO,HIST1H3A,HIST4H4,HIST1H2AB,HIST2H3D,HIST1H3B,HIST1H2BM,HIST2H4B,HIST1H2BC,HIST2H2AA4,HIST1H4B,HIST1H3D,HIST1H3J,HIST1H2BB,HIST2H2AA3,HIST1H2BN,HIST2H3C,HIST1H2BI,HIST1H3I,HIST1H4L,HIST1H2AJ
GALINDO_IMMUNE_RESPONSE_TO_ENTEROTOXIN	SRPR,BCL10,ERRFI1,PLAUR,PHLDB1,SCD,ACTG1,PTPRE,GAPDH,IKBKE,TAPBP,TNFAIP3,PCDH7,EHD1,CEBPB,SLFN12L,IER3,IL18RAP,SLFN12,BCL2A1,TNF,BCL3,BHLHE40,PIM1,ADORA2B,CSF2RB,SPP1
